# Supplementary material for: Improving patient safety governance and systems through learning from successes and failures: qualitative surveys and interviews with international experts
Source: Int J Qual Health Care. 2023 Oct 17;35(4):0. doi: 10.1093/intqhc/mzad088 (PMC10656601; doi:10.1093/intqhc/mzad088)
Supplement: mzad088_Supp [file mzad088_supp.zip]

Archive with 3 entries (3 files):
- Supplementary material 5. Matrix of codes, STAMP framework FINAL 02.08.23.xlsx
- Supplementary material_Appendices 2-4_Patient Safety project.docx
- Supplementary material_Appendix 1_Patient Safety project.docx
