# Supplementary material for: Improving patient safety governance and systems through learning from successes and failures: qualitative surveys and interviews with international experts
Source: Int J Qual Health Care. 2023 Oct 17;35(4):0. doi: 10.1093/intqhc/mzad088 (PMC10656601; doi:10.1093/intqhc/mzad088)
Supplement: mzad088_Supp [file mzad088_supp.zip › Supplementary material 5. Matrix of codes, STAMP framework FINAL 02.08.23.xlsx]

## Sheet: Sheet1
Supplementary material. Appendix 5: Matrix of codes, STAMP framework hierarchical levels and themes
Barrier / Facilitator	System level	System Actor / Factor	Code / Description	Detail / Notes	Participants (n)	References (n)	THEME 1: Organisational culture, safety and quality mindsets				THEME 2: Policies and processes to investigate, implement and demonstrate impact					THEME 3: Staff support, upskilling and shared learning				THEME 4: Patient engagement, experience, and expectations
							Organisational culture, safety and quality mindsets	Staff engagement	Endorsement of quality	N textual segments (references)	Policy	Regulatory bodies	Processes - data informing and informed by practice	Implementation, interpretation and demonstrating impact	N textual segments (references)	Staff support and capacity	Staff upskilling	Shared learning	N textual segments (references)	Patient engagement and experience	Patient expectations	N textual segments (references)
Barriers	OVERALL BARRIERS				24	247				191					148				158			26
	Government and legislatures	Government	Overall		11	19					a
			Lack of national coordination		7	10					a				10
			Lack of commitment to patient safety		3	4					a				4
			Change in Government		2	3					a				3
			Lack of funding		2	2					a				2
	Government agencies and regulatory bodies, industry and staff/consumer associations, unions, insurance companies, courts, universities	Regulatory agencies	Overall		3	8						a
			Limitations of accreditation (e.g. does not always improve quality of care)		3	8						a			8
		Primary care	Overall		2	2
			Lack of accreditation		1	1							a	a	1
			Lack of coordination		1	1							a	a	1
	Healthcare organisations	Culture	Overall		20	72	a	a	a
			Communication		10	23	a	a		23							a		23
			Safety climate & attitude		7	10	a		a	10
			Lack of continuity & staff turnover		7	10										a			10
			Hierarchy	between clinical staff and staff-patients	7	9	a	a		9						a			9
			Lack of transparency	intention to avoid blame	6	10	a	a		10								a	10
			Review-recommendation fatigue		2	6	a	a		6						a			6
			Lack coordination executive and clinician levels		2	2	a	a		2						a			2
			Bullying		2	2	a			2						a	a		2
		Hospital management	Overall		13	40			a
			Poor implementation		5	10								a	10
			Lack of attention patient safety	conflict with other priorities, including financial	5	8	a		a	8
			Reactive approach	Need to be more proactive including learning from successes	4	7	a		a	7						a	a	a	7	a		7
			Change management		4	5	a			5			a	a	5			a	5
			Inadequate incident investigations		3	4			a	4			a	a	4
			Need for outcomes focus	need for improved focus/evaluation of outcomes - rather than initiatives to tick boxes	1	5	a		a	5				a	5
			Executive lack of clinical experience		1	1	a			1							a		1
	Safety and quality operations management	Operations management	Poor implementation - incidents & recommendations	lack of follow through / closing the loop	1	1	a		a	1				a	1			a	1	a		1
	Safety and quality operating processes	Operating processes and workforce	Overall		13	40
			Communication		10	23		a		23							a		23
			Incident reporting deficiencies		8	15			a	15			a	a	15	a			15
			Bullying		2	2	a			2						a	a		2
	Broader context and considerations	Multi-level	Overall		18	52	a		a		a	a	a	a		a	a
			Pressure on clinicians		9	12	a			12						a	a		12
			Incident reporting deficiencies		8	15			a	15			a	a	15
			Lack of access to healthcare		6	8					a				8
			Lack of coordinated care		3	5	a			5	a	a	a	a	5	a			5
			Increasing complexity of healthcare		3	4			a	4	a		a		4
			Lack of data linkage		2	5							a		5
			Lack of patient safety education		2	2	a			2	a				2		a	a	2		a	2
			Wrong incentives		1	1	a			1	a				1
		Developing countries	Overall		10	34	a				a	a	a	a		a	a				a
			Lack of resources	Infrastructure and staff	7	16	a			16	a		a		16	a			16
			Lack of standards & coordination		7	12					a	a		a	12
			Lack of complaint culture	Tendency to expect and accept adverse events	3	3	a			3							a		3		a	3
			Lack of expertise		2	3					a				3	a	a		3
		Other-societal factors	Overall		12	19					a		a				a	a			a
			Lack of awareness - patient or public	Not aware of issues & importance of patient safety	7	10															a	10
			COVID taking priority		3	3					a				3
			Media coverage patient safety	Need to improve quality, accurate and appropriate info so that public can understand and advocate	2	2					a				2						a	2
			Geographical isolation	Rural areas	2	2					a				2
			Infrastructure	Deficiencies affecting healthcare delivery	1	1							a		1
			Education		1	1											a	a	1		a	1
Facilitators	OVERALL FACILITATORS				28	285				221					213				206			92
	Government and legislatures	Government	Overall		14	26					a	a	a	a		a
			National policies & systems	Provide guidance and more prescriptive can be helpful; can also refer to jurisdiction or region providing leadership and coordinated approach	11	17					a		a		17
			Funding	Quality & safety and healthcare generally to improve access	4	4					a				4	a			4
			National system for urgent safety issues		3	3					a	a			3
			Coordinated approach	Can help to improve patient safety priority areas such as medication errors	1	1							a	a	1
			Improved legislation to protect patients		1	1					a				1
	Government agencies and regulatory bodies, industry and staff/consumer associations, unions, insurance companies, courts, universities	Regulatory agencies	Overall		8	19					a	a	a	a						a
			Accreditation process - more comprehensive	Focus to improve patient outcomes	4	5						a		a	5					a		5
			Accreditation - partnership	Working with hospitals is more effective than punitive approach	3	9						a			9
			Health practitioner registration	Improvements to system to avoid breaches	2	4					a	a			4
			Role in communication & quality improvement		1	1						a	a	a	1
	Healthcare organisations	Culture	Overall		23	108	a	a	a		a	a	a	a		a	a			a	a
			Health professional training	patient safety, patient experience, communication (throughout career)	12	20	a		a	20	a				20		a		20	a		20
			Patient-centred approach		12	18	a		a	18			a		18		a		18	a	a	18
			Attitudes and behaviours		10	18	a	a		18							a		18
			Communication		9	12		a		12							a		12
			Involvement and ownership	For example: involving relevant staff, local ownership, multidisciplinary ward rounds	9	11		a		11				a	11	a	a	a	11
			Obligation to report and raise concerns		6	9	a			9	a	a	a		9	a	a		9
			Relationship between executive & clinical staff	Value of good understanding and communication	6	7	a	a		7						a	a		7
			Proactive approach	Other high-risk industries (e.g. aviation) as model	5	8	a		a	8			a	a	8		a	a	8
			Transparency		3	5	a	a		5
		Hospital management	Overall		18	46
			Leadership commitment and support		10	18	a	a	a	18						a			18
			Effective change management and communication		8	10	a	a	a	10			a	a	10			a	10
			Additional accreditation as business strategy	For example, international accreditation in addition to minimum accreditation standard required in jurisdiction	5	6	a		a	6
			Embracing standards	Part of day-to-day, not just to achieve accreditation	4	7	a		a	7			a	a	7
			Patient representation		2	3	a			3										a		3
			Recruitment		1	1										a			1
			Supporting staff		1	1		a		1						a			1
	Safety and quality operations management	Operations management	Overall		7	10	a		a				a	a		a
			Systems, processes, documentation	Tools, including charts, available to make compliance as easy as possible and to motivate staff to maintain and improve standards.	7	10	a		a	10			a	a	10	a			10
		Care pathway	Overall		6	7	a	a	a				a	a		a	a	a
			Safety champions	Important for frontline staff to set example & motivate	6	6	a	a	a	6			a	a	6	a	a	a	6
			Clinical expertise		1	1										a	a		1
	Safety and quality operating processes	Workforce	Overall		13	23
			Communication		9	12		a		12							a		12	a		12
			Attitudes and behaviours		7	11	a	a		11							a		11
		Operating processes	Overall		7	9
			Incident reporting		5	6	a			6			a	a	6	a	a		6
			Information technology systems	For example, important role in management of test results	2	3							a	a	3
	Broader context and considerations	Multi-level	Overall		19	31
			Cost-effectiveness & efficiency	Some of the most effective initiatives are low-cost	8	10	a	a	a	10			a	a	10
			Incident reporting		5	7	a			7	a	a	a	a	7	a	a	a	7	a	a	7
			Utilise implementation science	Prioritise initiatives based on evidence	3	4			a	4			a	a	4
			Improved access to healthcare		3	3					a				3
			Information technology systems	For example, important role in management of test results	2	3							a	a	3
			Coordinated approach to responding to recommendations		1	1	a	a	a	1	a	a	a	a	1	a	a	a	1		a	1
			Data linkage		1	1					a	a	a	a	1
			Electronic records for data sharing	Coordinate patient care between health services	1	1							a	a	1			a	1	a		1
			Improved reporting	More transparent hospital-level reporting	1	1	a		a	1	a	a	a		1	a			1
		Other-societal factors	Overall		13	25					a	a		a							a
			Increased patient and public awareness	Patient safety as higher priority	10	14					a	a			14						a	14
			Positive role of media	Media can put patient safety on agenda with appropriate messaging	5	5															a	5
			Scrutiny from outside of healthcare	Improvements in safety can be driven by criticism by patient safety advocates, media, threat of legal action, public pressure, unions	3	4					a	a		a	4						a	4
			Public confidence in healthcare		2	2									2						a	2
		International	Overall		5	9					a		a	a			a	a
			International initiatives	For example, global sepsis alliance has had a positive impact	5	9					a		a	a	9			a	9
		Developing countries	Overall		3	4					a							a
			International donors	Funding of healthcare programs and initiatives	3	4					a							a	4
